# Supplementary material for: Prediction of nocturnal hypoglycemia unawareness by fasting glucose levels or post-breakfast glucose fluctuations in patients with type 1 diabetes receiving insulin degludec: A pilot study
Source: PLoS One. 2017 Jul 6;12(7):e0177283. doi: 10.1371/journal.pone.0177283 (PMC5499999; doi:10.1371/journal.pone.0177283)
Supplement: S1 File — (XLSX) [file pone.0177283.s001.xlsx]

## Sheet: Sheet1
ID	1	2	3	4	5	6	7	8	9	10	11	12	13	14	15	16	17	18	19	20	21	22	23	24	25	26	27	28	29	30	31
age	46	39	68	45	68	50	28	56	52	50	52	67	48	38	31	41	39	63	30	47	40	48	46	33	24	59	47	45	45	53	57
sex(M=1,F=0)	0	1	1	0	0	0	0	0	0	1	1	0	1	1	0	0	0	0	1	1	1	0	0	1	0	1	0	1	0	1	0
00:00:00	98	256	78	200	129	54	184	92	94	134	132	69	177	85	155	149	118	54	169	71	165	305	87	128	69	104	94	53	60	308	146
00:05:00	95	256	78	196	128	52	184	90	92	136	131	68	174	84	150	145	122	54	164	71	160	306	85	133	70	106	90	58	58	296	148
00:10:00	93	257	78	192	126	50	185	89	91	138	131	68	170	82	146	141	123	53	160	71	155	306	83	136	71	107	86	64	56	283	150
00:15:00	92	257	77	189	124	49	186	88	92	140	131	67	164	81	142	136	123	53	157	71	150	307	80	137	73	108	82	73	55	270	152
00:20:00	92	257	76	185	121	49	187	88	94	141	131	67	158	80	140	132	121	53	155	72	146	307	78	134	75	109	79	83	54	259	154
00:25:00	93	255	75	180	119	49	187	89	95	142	131	66	150	78	138	127	118	53	153	72	143	306	75	130	78	110	78	94	54	249	156
00:30:00	96	252	74	175	118	48	187	89	95	142	132	66	143	77	137	123	116	54	151	72	141	306	73	125	81	110	79	105	55	241	158
00:35:00	100	248	73	169	118	47	187	90	94	141	133	65	135	75	139	119	115	55	150	72	140	305	72	121	85	111	82	115	57	234	160
00:40:00	103	243	72	164	118	46	186	91	93	140	134	64	127	75	141	115	115	56	149	73	139	305	70	117	89	111	87	124	59	229	162
00:45:00	105	239	70	158	119	44	185	91	92	139	135	63	120	74	145	111	115	57	149	73	138	305	70	114	92	112	93	132	63	225	164
00:50:00	107	235	69	153	120	41	184	92	91	138	136	63	113	74	148	108	115	57	149	74	137	305	69	108	94	112	99	140	66	222	166
00:55:00	107	231	68	149	121	40	182	92	91	136	137	63	108	74	150	104	115	56	148	74	135	306	69	102	95	112	105	145	69	220	168
01:00:00	107	229	67	144	120	40	181	92	91	135	138	63	103	75	152	100	116	55	146	75	132	307	69	96	95	112	110	149	69	219	170
01:05:00	107	228	67	140	120	40	181	91	90	134	138	64	101	75	154	96	115	54	143	77	130	307	69	91	95	113	114	152	69	220	172
01:10:00	107	227	68	136	118	40	181	90	89	134	138	65	100	76	157	91	114	53	138	78	128	306	68	87	94	113	117	153	67	220	174
01:15:00	108	226	69	132	116	40	182	89	87	133	138	67	101	78	160	86	112	53	132	79	127	304	66	83	92	114	121	154	65	221	175
01:20:00	111	225	71	129	114	40	184	88	83	131	136	71	102	82	163	81	110	53	126	81	126	302	65	80	89	114	124	154	62	221	176
01:25:00	115	224	72	125	112	40	186	87	78	129	133	74	102	87	167	76	107	53	121	82	124	300	64	77	86	114	126	154	60	222	176
01:30:00	120	222	73	122	110	40	188	86	74	126	130	78	101	92	170	71	105	54	117	82	123	297	64	75	83	115	128	155	58	224	176
01:35:00	125	220	73	118	110	40	189	84	70	123	127	81	98	98	173	66	102	55	114	82	120	294	63	73	80	115	128	155	56	225	175
01:40:00	130	218	73	115	110	40	190	83	69	119	124	84	96	104	174	61	100	55	112	83	117	291	63	71	77	115	128	156	55	227	175
01:45:00	134	216	73	111	111	40	189	82	69	116	121	85	94	109	174	57	98	55	112	82	113	288	63	70	74	116	126	156	53	230	174
01:50:00	137	215	72	108	112	40	189	82	72	112	118	86	93	112	174	53	97	55	114	82	109	284	63	70	72	117	124	155	52	233	173
01:55:00	138	213	71	106	111	40	189	81	76	109	116	87	92	114	174	49	96	54	119	82	105	281	63	69	71	118	122	155	51	237	172
02:00:00	137	212	70	103	111	40	189	81	81	107	114	87	90	116	173	47	95	54	128	81	102	278	63	69	69	118	120	154	50	241	172
02:05:00	136	211	68	100	109	40	189	81	86	105	113	87	86	116	172	45	95	54	141	81	99	274	63	69	68	118	119	153	48	245	173
02:10:00	135	210	66	97	106	40	190	82	92	104	112	88	81	116	170	44	94	54	155	81	96	271	63	69	66	118	119	152	47	249	173
02:15:00	135	209	65	95	103	40	190	82	97	103	112	88	77	114	167	44	93	54	169	81	94	268	63	70	65	118	120	151	47	252	175
02:20:00	136	208	63	93	99	40	191	82	100	102	112	88	73	112	165	44	92	55	182	81	90	264	62	70	64	117	121	149	46	255	177
02:25:00	138	208	62	90	96	40	192	82	101	101	112	89	70	108	163	45	91	55	191	82	87	262	61	71	63	117	122	147	46	257	179
02:30:00	140	208	62	88	94	40	193	82	102	101	112	89	68	104	163	45	90	55	198	83	82	259	61	72	62	117	122	145	46	259	182
02:35:00	141	208	61	85	92	40	195	82	101	101	112	89	69	100	165	46	89	55	202	84	76	256	60	73	61	117	123	142	46	261	185
02:40:00	142	208	62	83	92	40	196	81	100	100	112	90	71	96	167	46	88	55	204	85	70	253	60	74	59	117	124	140	47	263	187
02:45:00	142	208	62	81	92	40	198	81	99	101	112	90	75	93	169	46	86	55	204	86	66	251	59	75	57	117	125	137	47	264	190
02:50:00	143	209	63	80	93	40	199	80	99	101	112	90	79	92	169	46	85	56	204	87	66	249	59	76	54	116	126	136	48	263	192
02:55:00	143	210	63	79	93	40	200	79	100	102	111	90	83	91	167	46	84	56	204	87	69	248	59	77	52	116	126	135	49	262	193
03:00:00	145	211	64	78	93	40	201	78	101	103	109	90	85	91	164	45	83	57	203	88	76	247	59	77	50	116	125	134	49	260	193
03:05:00	147	212	64	78	93	40	201	78	102	103	107	89	86	92	159	45	83	57	203	89	82	246	59	78	47	116	125	133	50	257	193
03:10:00	149	214	64	78	93	40	200	77	101	103	105	89	86	92	154	45	83	58	202	89	87	246	59	77	46	117	124	132	50	254	193
03:15:00	152	216	64	78	92	40	199	77	100	101	101	89	86	92	149	44	84	58	202	89	88	246	60	77	44	117	123	131	50	251	192
03:20:00	154	217	64	77	91	40	198	76	98	100	98	89	87	92	144	43	84	58	202	89	87	246	59	77	43	117	123	131	50	248	191
03:25:00	154	219	63	77	90	40	197	76	96	97	95	89	89	92	139	42	84	58	202	90	83	245	59	77	43	118	122	130	50	245	190
03:30:00	151	221	62	77	89	40	196	75	94	95	91	88	92	92	134	41	83	58	202	90	79	245	57	78	42	117	121	130	50	241	189
03:35:00	147	222	62	76	87	40	196	75	91	93	88	88	96	93	129	41	82	58	203	90	74	244	55	78	41	117	120	129	50	238	188
03:40:00	141	223	61	76	86	40	195	75	89	92	85	87	101	94	125	41	81	58	202	90	71	244	53	78	40	116	120	129	50	234	187
03:45:00	136	224	61	76	84	40	195	75	85	92	82	86	108	95	125	41	81	58	202	89	68	243	51	78	40	115	120	130	50	230	186
03:50:00	131	225	61	76	83	40	196	75	80	93	79	86	116	97	128	41	81	57	201	89	66	243	49	78	40	115	120	130	50	226	186
03:55:00	129	227	60	75	82	40	196	75	75	94	76	85	126	98	132	42	82	57	201	88	64	243	48	77	40	114	120	130	50	223	185
04:00:00	129	228	59	75	81	40	197	75	72	95	73	85	138	99	138	42	83	56	200	88	63	244	47	77	40	114	121	129	50	221	185
04:05:00	131	230	58	74	81	40	196	74	70	97	70	84	150	99	143	43	84	56	199	88	63	244	47	77	40	114	121	129	50	221	185
04:10:00	137	232	59	73	80	40	196	74	69	98	67	83	162	98	147	43	84	56	198	88	63	245	48	76	40	114	120	128	49	222	185
04:15:00	144	235	60	72	79	40	194	74	70	98	64	81	172	98	150	44	85	56	198	89	64	246	50	76	40	115	120	127	49	223	185
04:20:00	152	237	60	72	77	40	193	73	70	99	61	79	180	97	153	44	85	56	197	90	66	247	53	75	41	116	118	126	49	226	186
04:25:00	160	239	61	71	76	40	192	73	71	99	59	75	185	96	156	44	84	56	197	92	68	248	56	75	44	117	117	125	49	230	187
04:30:00	165	241	61	70	75	40	190	72	70	99	56	70	189	94	159	45	83	57	197	93	70	248	60	75	47	118	115	124	49	233	188
04:35:00	167	243	60	70	73	40	189	71	70	99	55	65	191	92	160	45	81	57	198	94	71	248	65	76	51	119	113	123	49	234	189
04:40:00	168	244	59	69	72	40	188	71	68	99	55	61	193	89	160	45	80	58	198	95	71	248	69	76	54	119	112	122	48	232	190
04:45:00	169	245	57	69	71	40	188	70	67	97	57	57	194	87	158	45	79	58	198	96	72	247	73	77	56	120	111	121	48	228	191
04:50:00	170	246	56	69	71	40	188	70	66	96	63	54	194	86	154	45	78	59	198	97	71	245	75	78	57	120	110	119	48	222	192
04:55:00	171	247	56	69	70	40	187	70	65	94	74	53	194	86	149	45	78	59	197	97	71	244	77	80	58	120	109	118	47	218	192
05:00:00	170	248	56	68	70	40	186	71	65	92	89	51	194	88	144	45	79	59	196	98	69	242	78	83	58	121	108	117	47	215	192
05:05:00	167	248	57	68	69	40	185	73	64	90	106	51	192	90	139	45	79	59	194	100	67	240	78	86	57	121	108	117	46	216	191
05:10:00	163	249	57	69	69	40	185	75	64	88	124	51	191	92	135	44	80	58	193	101	65	239	77	91	55	123	107	116	46	219	191
05:15:00	159	251	57	69	69	40	184	76	64	87	139	50	188	93	132	44	80	57	192	101	62	237	76	95	53	125	107	116	46	223	190
05:20:00	155	252	57	70	69	40	183	78	63	86	152	49	186	94	129	43	80	56	191	102	60	235	75	101	52	128	106	116	45	226	189
05:25:00	152	254	56	71	68	40	183	80	62	86	159	49	184	95	127	43	79	54	190	101	57	233	75	107	51	130	105	115	45	228	189
05:30:00	148	256	56	72	67	40	184	82	61	87	162	47	182	96	125	42	79	53	189	100	55	232	76	113	51	133	104	114	45	227	188
05:35:00	146	258	56	73	66	40	185	85	60	87	161	46	180	97	123	41	78	53	189	98	53	231	76	118	51	135	103	114	45	224	187
05:40:00	144	260	56	74	65	40	186	88	59	87	156	46	179	98	122	40	77	53	189	95	52	229	75	124	51	136	103	113	45	220	187
05:45:00	143	261	57	74	64	40	187	92	58	87	149	46	179	100	122	40	76	54	190	91	51	228	74	129	51	136	102	112	45	217	186
05:50:00	142	262	58	75	63	40	189	97	57	87	142	47	179	101	122	40	76	56	190	89	52	227	74	133	51	136	102	110	45	213	186
05:55:00	139	262	60	75	62	40	191	103	56	86	134	49	180	101	121	40	76	57	190	87	54	225	73	137	51	136	101	109	45	210	186
06:00:00	135	263	61	75	61	40	192	109	55	86	126	52	182	102	118	40	75	59	191	88	56	224	72	141	52	136	100	108	45	208	186
06:05:00	128	264	62	75	60	40	193	114	55	86	119	55	184	102	115	40	75	60	191	90	59	223	71	145	53	137	99	107	45	206	187
06:10:00	120	264	61	75	58	40	194	119	55	86	112	58	187	102	110	40	75	61	191	93	61	222	70	149	54	138	98	106	45	205	188
06:15:00	112	265	61	74	57	40	195	123	55	86	107	61	189	102	105	41	74	61	192	97	64	222	70	153	57	138	96	106	45	206	190
06:20:00	105	266	60	74	55	40	196	125	56	85	102	63	191	101	100	41	74	61	193	101	66	221	70	158	60	139	95	105	45	209	191
06:25:00	97	266	59	73	54	40	196	126	58	85	100	65	192	100	94	42	74	62	194	104	68	221	71	163	64	140	94	105	45	217	192
06:30:00	90	267	59	72	53	40	196	126	60	85	98	66	193	100	89	42	74	62	195	107	70	221	72	168	69	141	93	104	45	228	194
06:35:00	85	268	59	71	52	40	197	128	64	85	98	66	192	100	85	42	74	62	197	109	71	221	72	173	74	142	92	104	45	242	195
06:40:00	83	269	59	71	52	40	198	133	69	85	98	65	191	100	81	42	74	63	198	110	71	221	73	178	80	144	91	103	45	257	196
06:45:00	86	271	59	71	52	40	199	143	77	85	99	63	189	102	77	42	74	64	199	111	70	221	73	183	85	147	90	102	45	269	197
06:50:00	93	272	59	71	52	40	200	157	89	85	100	60	188	104	74	41	74	66	199	111	70	221	72	187	90	150	88	101	45	276	199
06:55:00	102	274	59	71	52	40	201	173	103	86	101	57	189	106	71	40	75	67	199	110	69	221	72	191	92	153	87	99	46	277	201
07:00:00	109	275	58	70	52	40	202	191	120	87	101	55	192	108	69	40	76	68	199	110	68	222	70	194	92	155	86	98	46	272	204
07:05:00	113	276	58	69	52	40	204	205	137	90	101	53	199	110	68	40	78	69	198	110	66	222	67	197	91	158	86	97	46	262	207
07:10:00	113	276	57	68	52	40	207	217	153	94	99	53	209	111	67	40	78	69	197	112	65	223	64	200	88	160	85	95	47	248	211
07:15:00	111	277	57	67	53	40	210	227	166	101	98	53	221	111	66	40	79	69	195	115	64	225	62	202	86	164	84	94	47	234	214
07:20:00	107	277	57	67	54	40	214	234	175	109	97	54	234	111	65	40	79	69	193	120	63	225	62	204	83	169	83	93	47	219	219
07:25:00	103	278	58	67	54	40	218	239	181	120	97	56	247	111	62	40	80	69	191	126	62	226	65	205	81	176	82	91	47	204	223
07:30:00	98	278	58	68	55	40	222	244	184	134	98	58	260	109	58	40	79	68	188	134	61	226	73	204	79	184	81	89	47	191	227
07:35:00	94	279	59	70	55	40	225	247	186	148	100	60	270	107	54	41	79	68	185	143	61	227	86	202	77	194	79	87	47	179	230
07:40:00	90	281	60	71	57	40	227	249	186	164	103	62	278	105	50	42	78	68	183	152	63	228	100	199	75	204	78	85	47	169	232
07:45:00	88	282	63	71	59	40	228	249	184	180	105	63	285	103	47	43	78	68	180	161	67	229	116	194	75	214	77	83	48	161	233
07:50:00	86	284	67	71	62	40	228	247	182	195	106	65	289	101	44	44	78	68	176	170	76	230	130	191	77	223	75	85	50	154	231
07:55:00	84	284	72	71	67	40	226	243	179	211	105	67	293	99	42	46	78	68	170	179	87	231	142	188	81	232	73	89	52	149	228
08:00:00	82	285	79	69	73	40	222	240	175	226	102	70	296	99	40	47	78	69	161	187	101	229	150	187	88	240	71	97	55	144	225
08:05:00	80	285	87	67	79	40	218	237	170	241	97	75	300	99	40	48	78	70	151	194	116	227	154	187	96	248	69	108	58	140	221
08:10:00	78	284	96	65	86	40	214	238	165	254	91	81	304	100	40	49	79	71	142	199	130	222	154	189	106	253	67	121	61	137	219
08:15:00	76	284	106	64	93	43	208	241	160	265	84	88	308	101	40	49	82	72	135	202	142	216	152	191	117	258	65	135	62	134	218
08:20:00	75	284	117	68	99	56	202	245	156	274	78	95	314	102	40	49	87	72	132	202	151	210	147	193	128	261	63	149	63	130	217
08:25:00	73	283	127	76	104	75	194	251	150	279	73	101	320	102	40	49	94	73	133	200	157	204	139	194	139	264	61	162	64	125	216
08:30:00	72	283	136	89	108	99	185	255	144	281	69	104	327	104	40	49	103	73	138	198	159	197	130	194	148	267	59	174	66	119	213
08:35:00	71	283	144	102	111	128	174	258	139	280	66	104	334	105	40	48	110	74	146	196	160	189	118	194	157	270	58	184	70	111	209
08:40:00	71	283	151	112	113	157	164	258	137	276	65	105	340	108	40	48	115	76	154	196	158	182	106	194	164	273	56	193	78	103	205
08:45:00	70	284	158	115	115	185	155	256	139	269	65	106	343	110	40	50	118	79	161	198	156	176	93	196	169	276	54	200	89	94	201
08:50:00	70	285	165	114	118	209	147	251	145	262	65	109	345	113	40	53	118	85	168	202	154	171	82	200	173	278	52	206	104	87	197
08:55:00	69	286	171	109	124	229	141	244	154	255	66	115	345	116	40	60	117	93	174	207	153	168	72	205	176	279	50	212	122	80	194
09:00:00	67	288	177	104	131	243	137	237	165	250	66	123	345	119	40	71	117	103	179	210	155	167	65	210	177	279	48	217	141	76	192
09:05:00	67	292	181	99	140	252	135	231	175	248	66	132	345	122	40	87	116	114	184	212	158	167	59	214	178	280	47	222	160	72	190
09:10:00	67	296	184	95	150	257	134	226	183	249	66	140	345	125	40	106	117	126	189	212	161	168	56	216	179	280	45	227	177	71	187
09:15:00	68	300	187	92	161	260	135	223	189	250	66	148	345	128	40	129	118	138	193	210	164	170	53	216	180	280	44	232	193	70	185
09:20:00	69	303	188	89	174	263	136	221	194	251	67	154	343	131	40	154	119	148	196	208	167	172	52	214	181	279	44	238	209	71	183
09:25:00	71	304	188	86	186	266	137	220	199	251	67	159	340	134	40	179	120	157	198	206	168	176	51	212	182	278	44	244	223	72	181
09:30:00	71	304	187	84	199	269	137	220	204	250	67	164	335	137	40	203	121	165	200	204	168	180	50	211	183	275	45	250	237	73	179
09:35:00	69	301	185	83	211	273	136	219	209	249	67	169	329	139	40	226	122	171	202	202	167	185	48	209	184	272	46	253	247	73	178
09:40:00	66	297	182	84	221	275	134	217	215	246	67	175	323	140	40	248	122	176	205	200	166	191	47	208	185	269	47	255	254	73	177
09:45:00	63	292	180	84	228	275	131	215	219	243	67	180	316	141	40	264	123	181	208	199	165	199	45	206	186	267	48	254	257	73	176
09:50:00	63	285	178	83	231	272	130	212	222	241	67	184	308	141	40	278	123	186	209	199	165	206	43	205	188	266	49	249	258	72	175
09:55:00	66	278	178	82	231	268	129	210	223	238	67	186	300	140	40	290	124	192	210	199	165	214	41	203	189	267	50	243	257	72	173
10:00:00	74	271	180	81	230	261	129	210	223	236	67	187	291	138	40	298	126	199	210	199	165	222	40	201	190	269	50	236	257	71	172
10:05:00	87	263	184	80	227	254	130	212	222	234	67	185	281	135	40	304	127	206	209	199	166	229	40	199	190	272	51	230	258	70	170
10:10:00	100	256	189	80	225	245	132	217	220	232	68	182	272	132	40	307	128	213	209	199	168	235	40	194	190	275	52	226	261	70	168
10:15:00	113	248	196	81	223	237	135	223	219	230	70	176	262	127	40	308	129	219	208	199	168	240	41	189	189	277	54	224	266	70	167
10:20:00	122	239	203	81	222	230	138	229	219	229	74	170	254	123	40	308	128	225	207	197	166	245	44	184	188	278	56	224	271	70	166
10:25:00	128	230	209	82	219	226	142	233	219	228	80	164	247	119	40	307	125	229	205	194	162	248	49	179	187	277	60	224	275	71	166
10:30:00	133	219	214	84	217	224	146	235	221	226	88	159	243	115	40	306	122	233	204	190	157	250	55	176	186	275	65	224	277	72	166
10:35:00	137	209	217	86	214	223	150	233	224	224	96	156	239	112	40	304	118	235	203	185	152	251	60	174	186	271	71	224	279	73	168
10:40:00	142	199	218	88	213	223	154	229	228	221	104	155	235	108	40	302	114	236	202	179	148	252	65	173	185	268	77	225	278	74	169
10:45:00	147	191	218	89	214	222	157	222	232	218	111	155	231	104	40	301	111	236	203	174	147	253	70	173	186	265	84	226	276	75	171
10:50:00	152	186	217	90	218	219	160	215	237	214	117	155	226	101	40	299	108	236	207	168	148	254	74	171	186	264	91	226	274	77	172
10:55:00	157	184	215	89	224	215	163	207	243	208	120	155	220	97	40	297	105	234	214	162	150	257	77	171	187	264	98	225	273	78	173
11:00:00	162	187	214	87	231	208	165	201	250	202	121	154	213	93	41	296	103	232	224	155	153	260	78	172	187	265	104	224	274	80	172
11:05:00	167	194	213	84	239	200	167	194	256	196	122	152	206	90	46	294	102	230	237	148	155	263	76	175	188	267	110	222	278	81	168
11:10:00	171	204	214	81	245	191	168	189	262	189	121	150	199	88	52	292	100	227	249	142	155	265	72	180	187	269	114	219	281	83	163
11:15:00	173	214	214	77	250	181	170	185	267	182	120	146	193	87	56	289	98	224	261	135	154	268	66	188	187	271	116	214	283	83	157
11:20:00	173	224	215	74	252	171	172	181	270	175	119	143	188	86	60	285	95	221	272	130	152	269	59	197	187	272	116	209	283	84	152
11:25:00	171	232	215	73	250	161	175	177	271	168	119	140	186	86	63	279	92	218	280	126	150	270	51	207	187	272	115	205	281	83	152
11:30:00	169	240	215	71	245	152	179	174	271	161	118	138	185	87	65	271	90	214	285	123	147	270	44	217	188	270	114	202	277	83	156
11:35:00	170	247	214	70	240	144	182	172	271	154	117	136	185	87	66	262	87	210	289	121	144	270	40	228	190	268	115	201	273	83	164
11:40:00	173	254	214	68	235	136	186	170	271	148	117	135	185	89	67	251	84	205	290	120	141	270	40	238	193	264	118	202	269	83	173
11:45:00	180	262	213	67	231	129	190	169	272	141	115	133	185	90	68	238	83	201	291	119	138	269	40	248	196	260	123	204	266	84	180
11:50:00	189	270	212	65	228	122	193	167	272	134	113	131	185	92	69	225	81	196	290	116	133	268	40	257	198	255	128	205	265	86	184
11:55:00	201	278	211	63	225	117	194	164	271	127	110	129	185	94	70	212	80	192	289	112	126	267	40	263	199	252	131	205	263	87	184
12:00:00	212	283	211	61	225	112	194	161	271	120	107	128	184	95	71	200	78	187	288	107	120	266	42	266	200	249	134	204	260	88	179
